# Supplementary material for: Subsynaptic Distribution, Lipid Raft Targeting and G Protein-Dependent Signalling of the Type 1 Cannabinoid Receptor in Synaptosomes from the Mouse Hippocampus and Frontal Cortex
Source: Molecules. 2021 Nov 16;26(22):6897. doi: 10.3390/molecules26226897 (PMC8621520; doi:10.3390/molecules26226897)
Supplement: Supplementary file 1 [file molecules-26-06897-s001.zip]

Archive with 1 entries (1 files):
- molecules-1441999-supplementary-edit-clear.pdf
